# Supplementary material for: Using machine learning to predict and analyze complex trait diseases: Lessons from a simple abstract model
Source: PLoS One. 2026 Feb 23;21(2):e0342490. doi: 10.1371/journal.pone.0342490 (PMC12928469; doi:10.1371/journal.pone.0342490)
Supplement: S3 File — (XLSX) [file pone.0342490.s003.xlsx]

## Sheet: Negative Epistatis 
1	2	3	4		Status
0	0	0	0		0
0	0	0	1		0
0	0	1	0		0
0	0	1	1		0
0	1	0	0		0
0	1	0	1		1
0	1	1	0		0
0	1	1	1		1
1	0	0	0		0
1	0	0	1		0
1	0	1	0		1
1	0	1	1		1
1	1	0	0		0
1	1	0	1		1
1	1	1	0		1
1	1	1	1		1
									1	2	1*2	1&2
								a	5	5		3
								b	3	3		1
								c	2	2		4
								d	6	6		8
								OR	5	5	25	6

## Sheet: Positive Epistatis
1	2	3	4	Status
0	0	0	0	0
0	0	0	1	1
0	0	1	0	0
0	0	1	1	1
0	1	0	0	0
0	1	0	1	1
0	1	1	0	0
0	1	1	1	1
1	0	0	0	0
1	0	0	1	1
1	0	1	0	0
1	0	1	1	1
1	1	0	0	0
1	1	0	1	1
1	1	1	0	1
1	1	1	1	1
									1	2	1*2	1&2
								a	5	5		3
								b	3	3		1
								c	4	4		6
								d	4	4		6
								OR	1.67	1.67	2.78	3
